# Supplementary material for: Functional autoantibodies in patients with different forms of dementia
Source: PLoS One. 2018 Mar 14;13(3):e0192778. doi: 10.1371/journal.pone.0192778 (PMC5851545; doi:10.1371/journal.pone.0192778)
Supplement: S1 Table — (XLSX) [file pone.0192778.s001.xlsx]

## Sheet: Alzheimer-Data-Table1,2,Figure 
PatNo	Disease	age	Total15sek	Total1min	Totalclassif	Totalhealthdiseas	alpha115sek	alpha11min	alpha11minLLDnorm	Alpha1classif	alpha1healthdis	beta215sek	beta21min	beta21minLLDnorm	beta2classif	beta2healthdis	ETA15sec	ETA1min	ETA1minLLDnorm	ETAKlclassif	ETAhealthdis	Totalscore	a1b2healthdis	a1b2ETAhealthdis	a1ETAhealthdis	b2ETAhealthdis	anyhealthdis	anytwoAABs	Hypertensionyesno	Dm yesno	CHDyesno	periphyesno	dementiadrug	immunotherapy
1	1	67	4.67	18.68	2	2	0.17	0.68	2	0	0	4.84	19.36	19.36	2	2	0	0	-2	0	0	2	0	0	0	0	2	0	2	2	2	0	0	0
2	1	60	4.5	18	2	2	0.5	2	2	0	0	4.5	18	18	2	2	0	0	-2	0	0	2	0	0	0	0	2	0	0	0	0	0	0	2
3	1	75	4.17	16.68	2	2	0	0	2	0	0	3.84	15.36	15.36	2	2	0	0	-2	0	0	2	0	0	0	0	2	0	2	2	2	0	0	0
4	1	45	4.17	16.68	2	2	0	0	2	0	0	4.17	16.68	16.68	2	2	0	0	-2	0	0	2	0	0	0	0	2	0	2	2	0	0	0	2
5	1	69	4.5	18	2	2	4.33	17.32	17.32	2	2	3.67	14.68	14.68	2	2	-3.88	-15.52	-15.52	2	2	6	2	2	2	2	2	2	2	2	0	0	0	0
6	1	58	0.17	0.68	0	0	0	0	2	0	0	0.17	0.68	2	0	0	0	0	-2	0	0	0	0	0	0	0	0	0	0	0	0	0	0	0
7	1	77	6.7	26.8	2	2	3.84	15.36	15.36	2	2	3.84	15.36	15.36	2	2	0	0	-2	0	0	4	2	0	0	0	2	2	2	2	0	0	0	0
8	1	59	0	0	0	0	0	0	2	0	0	0.22	0.88	2	0	0	0	0	-2	0	0	0	0	0	0	0	0	0	0	0	0	0	0	0
9	2	70	-0.17	-0.68	0	0	0	0	2	0	0	0	0	2	0	0	0	0	-2	0	0	0	0	0	0	0	0	0	2	2	0	0	2	0
10	2	74	0.17	0.68	0	0	0	0	2	0	0	0	0	2	0	0	0	0	-2	0	0	0	0	0	0	0	0	0	2	2	0	0	2	0
11	2	78	0.33	1.32	0	0	0	0	2	0	0	0	0	2	0	0	0	0	-2	0	0	0	0	0	0	0	0	0	2	0	2	0	0	0
12	2	71	0.5	2	0	0	0	0	2	0	0	0	0	2	0	0	0	0	-2	0	0	0	0	0	0	0	0	0	2	0	2	2	2	0
13	2	70	0.17	0.68	0	0	0	0	2	0	0	0	0	2	0	0	0	0	-2	0	0	0	0	0	0	0	2	0	2	0	0	0	2	0
14	2	67	2.83	11.32	2	2	2.67	10.68	10.68	2	2	3.66	14.64	14.64	2	2	-3.67	-14.68	-14.68	2	2	6	2	2	2	2	2	2	2	0	0	0	2	0
15	3	80	3.83	15.32	2	2	6.33	25.32	25.32	2	2	1.67	6.68	6.68	1	0	-4	-16	-16	2	2	4	0	0	2	0	2	2	2	2	2	2	0	0
16	3	72	3.5	14	2	2	7.33	29.32	29.32	2	2	1.34	5.36	5.36	1	0	-5.17	-20.68	-20.68	2	2	4	0	0	2	0	2	2	2	2	0	0	0	0
17	3	81	2.5	10	2	2	4.5	18	18	2	2	2.17	8.68	8.68	2	2	-4.4	-17.6	-17.6	2	2	6	2	2	2	2	2	2	2	0	0	0	0	0
18	3	55	-0.33	-1.32	0	0	0	0	2	0	0	0	0	2	0	0	0	0	-2	0	0	0	0	0	0	0	0	0	2	2	0	0	0	0
19	3	77	3.67	14.68	2	2	4.17	16.68	16.68	2	2	4.33	17.32	17.32	2	2	-5	-20	-20	2	2	6	2	2	2	2	2	2	2	0	0	0	0	0
20	3	69	3.84	15.36	2	2	4.33	17.32	17.32	2	2	3	12	12	2	2	-3.67	-14.68	-14.68	2	2	6	2	2	2	2	2	2	2	0	0	0	0	0
21	3	64	4.17	16.68	2	2	3	12	12	2	2	5.34	21.36	21.36	2	2	-4.17	-16.68	-16.68	2	2	6	2	2	2	2	2	2	2	2	2	2	0	0
22	3	76	2.17	8.68	2	2	1.5	6	6	1	0	4.17	16.68	16.68	2	2	-3.5	-14	-14	2	2	4	0	0	0	2	2	2	2	0	0	0	0	0
23	3	74	0	0	0	0	3	12	12	2	2	3.17	12.68	12.68	2	2	-5.92	-23.68	-23.68	2	2	6	2	2	2	2	2	2	2	2	0	0	0	0
24	3	68	4.17	16.68	2	2	4	16	16	2	2	4.5	18	18	2	2	-3.67	-14.68	-14.68	2	2	6	2	2	2	2	2	2	2	0	0	0	0	0
25	3	66	3	12	2	2	2.5	10	10	2	2	5.33	21.32	21.32	2	2	-4.5	-18	-18	2	2	6	2	2	2	2	2	2	2	0	0	0	0	0
26	4	63	6.5	26	2	2	3.5	14	14	2	2	2.67	10.68	10.68	2	2	0	0	-2	0	0	4	2	0	0	0	2	2	2	0	2	2	2	0
27	4	40	7.17	28.68	2	2	3.08	12.32	12.32	2	2	4.34	17.36	17.36	2	2	0	0	-2	0	0	4	2	0	0	0	2	2	2	0	0	0	0	0
28	4	84	7.5	30	2	2	4.17	16.68	16.68	2	2	4.17	16.68	16.68	2	2	0	0	-2	0	0	4	2	0	0	0	2	2	2	0	2	0	2	0
29	4	72	7.83	31.32	2	2	2.83	11.32	11.32	2	2	5	20	20	2	2	0	0	-2	0	0	4	2	0	0	0	2	2	2	0	0	0	2	0
30	4	87	7.5	30	2	2	2.5	10	10	2	2	5	20	20	2	2	0	0	-2	0	0	4	2	0	0	0	2	2	2	0	0	0	0	0
31	4	68	6.33	25.32	2	2	2.84	11.36	11.36	2	2	2.84	11.36	11.36	2	2	0	0	-2	0	0	4	2	2	0	0	2	2	2	0	2	0	0	0
32	4	78	6.83	27.32	2	2	2.34	9.36	9.36	2	2	4.66	18.64	18.64	2	2	0	0	-2	0	0	4	2	2	0	0	2	2	2	0	0	0	2	0
33	4	62	4.67	18.68	2	2	3	12	12	2	2	1.34	5.36	5.36	1	0	0	0	-2	0	0	2	0	0	0	0	2	0	2	0	0	0	2	0
34	4	71	-0.84	-3.36	0	0	3.67	14.68	14.68	2	2	1.67	6.68	6.68	1	0	-5.92	-23.68	-23.68	2	2	4	0	0	2	0	2	2	2	0	0	0	0	0
35	4	85	2.91	11.64	2	2	3.08	12.32	12.32	2	2	3.16	12.64	12.64	2	2	-3.34	-13.36	-13.36	2	2	6	2	2	2	2	2	2	2	0	0	0	2	0
36	4	83	0.17	0.68	0	0	0	0	2	0	0	0.17	0.68	2	1	0	0	0	-2	0	0	0	0	0	0	0	0	0	2	0	0	0	2	0
