# Supplementary material for: Functional autoantibodies in patients with different forms of dementia
Source: PLoS One. 2018 Mar 14;13(3):e0192778. doi: 10.1371/journal.pone.0192778 (PMC5851545; doi:10.1371/journal.pone.0192778)
Supplement: S2 Table — (XLSX) [file pone.0192778.s002.xlsx]

## Sheet: Data-Figure2
VAR00001	DementiaIgG	Total	AT1Blocker	b2Blocker	a1Blocker	ETABlocker
	1	16.5	16.5	-4.5	-18	0
	2	16.5	16.5	-4.5	3	34.5
