# Supplementary material for: Functional autoantibodies in patients with different forms of dementia
Source: PLoS One. 2018 Mar 14;13(3):e0192778. doi: 10.1371/journal.pone.0192778 (PMC5851545; doi:10.1371/journal.pone.0192778)
Supplement: S3 Table — (XLSX) [file pone.0192778.s003.xlsx]

## Sheet: Data-Figure 4,5
No.	Loopcompetingpeptide	ETAactivityloopspec	Epitop	ETAactivityepitopespec
1	1	-14	1	-11.3
2	1	-18	1	-13.55
3	1	-19.2	1	-12.4
1	2	-14	2	-10
2	2	-18	2	-14
3	2	-19	2	-11.2
1	3	-2	3	-2
2	3	-2	3	-2
3	3	-2	3	-2
1	4	-14	4	-2
2	4	-18	4	-2
3	4	-19	4	-2
1			5	-11.3
2			5	-15.3
3			5	-13.2
1			6	-11.3
2			6	-13.3
3			6	-12.68
