# Supplementary material for: Functional autoantibodies in patients with different forms of dementia
Source: PLoS One. 2018 Mar 14;13(3):e0192778. doi: 10.1371/journal.pone.0192778 (PMC5851545; doi:10.1371/journal.pone.0192778)
Supplement: S4 Table — (XLSX) [file pone.0192778.s004.xlsx]

## Sheet: Data-Figure6A
PatientNo	Group	beta2	b2BC007	b2Scramble	alpha1	a1BC007	a1Scramble	ETA	ETABC007	ETAScramble
1	1	13.4	2	18.5	8	2	6.7	-12.7	-2	-15.2
2	1	14	2		8	2		-20	-2
3	1	14	2		26	2		-10.68	-2
4	1	9.36	2		22.84	2		-22.64	-2
