# Supplementary material for: Functional autoantibodies in patients with different forms of dementia
Source: PLoS One. 2018 Mar 14;13(3):e0192778. doi: 10.1371/journal.pone.0192778 (PMC5851545; doi:10.1371/journal.pone.0192778)
Supplement: S5 Table — (XLSX) [file pone.0192778.s005.xlsx]

## Sheet: Data-Figure6B
PatientNo	Group	beta2	b2BC007	b2Scramble	alpha1	a1BC007	a1Scramble
1	2	10	2	10	19	2	16
2	2	20	2		14	2
3	2	24	2		4.68	2
4	2	24.64	2		5.86	2
